# Supplementary material for: Effect of Danofloxacin Treatment on the Development of Fluoroquinolone Resistance in Campylobacter jejuni in Calves
Source: Antibiotics (Basel). 2022 Apr 15;11(4):531. doi: 10.3390/antibiotics11040531 (PMC9025843; doi:10.3390/antibiotics11040531)
Supplement: Supplementary file 1 [file antibiotics-11-00531-s001.zip]

Archive with 1 entries (1 files):
- antibiotics-1654434-supplementary.pdf
